# Supplementary material for: A Qualitative Investigation of the Acceptability and Feasibility of a Urinary Tract Infection Patient Information Leaflet for Older Adults and Their Carers
Source: Antibiotics (Basel). 2021 Jan 16;10(1):83. doi: 10.3390/antibiotics10010083 (PMC7830400; doi:10.3390/antibiotics10010083)
Supplement: Supplementary file 1 [file antibiotics-10-00083-s001.zip]

Archive with 3 entries (3 files):
- Appendix A.docx
- Appendix B.docx
- Appendix C.docx
